# Supplementary material for: Aging-Associated Changes in Cognition, Expression and Epigenetic Regulation of Chondroitin 6-Sulfotransferase Chst3
Source: Cells. 2022 Jun 27;11(13):2033. doi: 10.3390/cells11132033 (PMC9266018; doi:10.3390/cells11132033)
Supplement: Supplementary file 1 [file cells-11-02033-s001.zip]

Archive with 1 entries (1 files):
- cells-1730456-supplementary.pdf
